# Supplementary material for: Laboratory Evaluation and Field Testing of Dengue NS1 and IgM/IgG Rapid Diagnostic Tests in an Epidemic Context in Senegal
Source: Viruses. 2023 Mar 31;15(4):904. doi: 10.3390/v15040904 (PMC10143717; doi:10.3390/v15040904)
Supplement: Supplementary file 1 [file viruses-15-00904-s001.zip]

Archive with 1 entries (1 files):
- viruses-2104742-supplementary.pdf
